# Supplementary material for: 1,1,4,4-Tetra­methyl­piperazinediium dibromide
Source: Acta Crystallogr Sect E Struct Rep Online. 2009 Oct 31;65(Pt 11):o2952. doi: 10.1107/S1600536809045139 (PMC2971288; doi:10.1107/S1600536809045139)
Supplement: Supplementary file 2 [file e-65-o2952-Isup2.hkl]

#
# h,k,l, Fc-squared, Fo-squared, sigma(Fo-squared) and status flag
#
data_I
_shelx_title ' xsTBT052-6 in P2(1)/c'
_shelx_refln_list_code          4
_shelx_F_calc_maximum      159.16
_exptl_crystal_F_000       304.00
_reflns_d_resolution_high  0.7510
 
loop_
 _symmetry_equiv_pos_as_xyz
 'x, y, z'
 '-x, y+1/2, -z+1/2'
 '-x, -y, -z'
 'x, -y-1/2, z-1/2'
 
_cell_length_a     5.8769
_cell_length_b     8.4584
_cell_length_c    11.1997
_cell_angle_alpha  90.000
_cell_angle_beta   92.792
_cell_angle_gamma  90.000
 
_shelx_F_squared_multiplier     1.000
 
loop_
 _refln_index_h
 _refln_index_k
 _refln_index_l
 _refln_F_squared_calc
 _refln_F_squared_meas
 _refln_F_squared_sigma
 _refln_observed_status
   1   0   0      378.67      483.71     30.37 o
   2   0   0      760.65      785.56     29.18 o
   3   0   0      345.08      359.11     12.61 o
   4   0   0     5012.84     5256.19    187.91 o
   5   0   0     4857.73     4958.38    173.22 o
   6   0   0     1375.72     1335.64     87.18 o
   7   0   0      215.92      197.63     35.14 o
   1   1   0      190.25      200.78      5.54 o
   2   1   0      109.29      108.62      4.73 o
   3   1   0        8.57       14.60      3.64 o
   4   1   0       17.81       18.92      5.58 o
   5   1   0       26.66       15.30      8.20 o
   6   1   0      145.44      155.10     13.01 o
   7   1   0       22.07       15.19     14.81 o
   0   2   0     8406.83     7599.62    223.97 o
   1   2   0    13370.09    11857.46    203.00 o
   2   2   0      466.66      455.21      9.51 o
   3   2   0     1169.31     1131.64     24.26 o
   4   2   0     3542.60     3634.85     85.75 o
   5   2   0     4071.85     4269.21    140.44 o
   6   2   0     2075.41     2120.80     72.80 o
   7   2   0        2.45       -7.56     12.17 o
   1   3   0      672.39      682.83     12.59 o
   2   3   0      633.90      617.11     12.88 o
   3   3   0      102.84      103.12      5.90 o
   4   3   0      338.73      335.29     12.77 o
   5   3   0        0.40        0.42     11.01 o
   6   3   0      182.71      172.81     26.66 o
   7   3   0       50.93       43.50     14.45 o
   0   4   0     8115.35     8072.62    164.69 o
   1   4   0     4919.90     4875.63     70.00 o
   2   4   0      458.25      439.73     10.02 o
   3   4   0      324.73      295.96      9.49 o
   4   4   0     4081.06     4158.38     81.72 o
   5   4   0     2324.29     2474.53     84.50 o
   6   4   0     1084.28     1145.27     55.75 o
   7   4   0      136.88      132.89     16.86 o
   1   5   0      279.86      286.12      6.86 o
   2   5   0     2018.73     1989.34     34.64 o
   3   5   0      136.46      142.30      7.13 o
   4   5   0      536.46      527.95     17.52 o
   5   5   0        3.57        2.29     10.53 o
   6   5   0      369.17      356.60     18.96 o
   7   5   0      142.24      129.29     31.88 o
   0   6   0     3286.61     3331.87     70.66 o
   1   6   0     2593.59     2581.56     41.25 o
   2   6   0      809.12      842.16     17.59 o
   3   6   0     1259.70     1335.74     30.91 o
   4   6   0      897.11      887.25     28.56 o
   5   6   0     2207.52     2100.54     86.62 o
   6   6   0      469.54      364.94     45.63 o
   1   7   0      809.21      820.23     16.71 o
   2   7   0      539.59      533.64     14.24 o
   3   7   0     1476.89     1484.74     36.40 o
   4   7   0      180.74      163.83     17.05 o
   5   7   0       14.85       34.14     22.04 o
   6   7   0      106.42      103.74     21.04 o
   0   8   0      826.28      879.03     19.62 o
   1   8   0     1920.38     2004.76     40.10 o
   2   8   0       77.90       80.39      8.84 o
   3   8   0      206.33      184.95     14.86 o
   4   8   0      891.11     1037.49     57.10 o
   5   8   0      641.82      586.11     57.84 o
   1   9   0      128.78      139.52     19.49 o
   2   9   0     1511.21     1502.16     84.59 o
   3   9   0      764.15      828.14     50.92 o
   4   9   0       79.52       87.38     16.65 o
   0  10   0      593.07      610.36     49.07 o
   1  10   0      470.44      464.37     27.14 o
   2  10   0       33.00       27.00      9.28 o
   3  10   0       57.65       64.75     21.36 o
   1  11   0      409.07      386.18     32.17 o
  -7   1   1     1123.79     1258.22     56.13 o
  -6   1   1      580.95      612.40     30.45 o
  -5   1   1      150.46      154.59     19.13 o
  -4   1   1     4042.70     4047.05     84.04 o
  -3   1   1     7923.10     7690.16    108.92 o
  -2   1   1    10266.13     9636.95    141.61 o
  -1   1   1       37.12       59.27      2.92 o
   0   1   1       28.57       52.02      2.88 o
   1   1   1    10831.86    10282.19    189.19 o
   2   1   1    15117.85    14078.74    271.69 o
   3   1   1     4766.98     4632.10     95.67 o
   4   1   1      287.62      295.90     13.64 o
   5   1   1      389.34      390.09     15.46 o
   6   1   1     2250.65     2297.34     97.10 o
   7   1   1     2015.12     1995.96    112.83 o
  -7   2   1      133.30      119.51     15.37 o
  -6   2   1        1.82       -1.67     11.56 o
  -5   2   1      255.45      249.35     17.97 o
  -4   2   1       78.03       71.08      6.00 o
  -3   2   1       13.16       12.97      2.44 o
  -2   2   1       99.29      109.72      3.29 o
  -1   2   1      167.34      176.79      3.87 o
   0   2   1      431.71      464.30      8.82 o
   1   2   1       77.79       82.49      2.55 o
   2   2   1      206.55      205.92      9.46 o
   3   2   1      386.82      389.12     11.55 o
   4   2   1      207.44      197.79     17.09 o
   5   2   1        2.23       11.49      9.82 o
   6   2   1      339.99      351.49     18.13 o
   7   2   1       61.17       62.25     24.57 o
  -7   3   1     1206.43     1203.33     74.11 o
  -6   3   1      422.28      489.48     47.38 o
  -5   3   1      292.27      277.06     14.14 o
  -4   3   1     1811.35     1765.87     49.17 o
  -3   3   1     9282.58     8937.84    144.04 o
  -2   3   1     3585.28     3464.70     47.16 o
  -1   3   1     1906.08     1992.00     30.33 o
   0   3   1      817.82      833.55     18.25 o
   1   3   1     6632.43     6517.33     92.34 o
   2   3   1    10623.33    10405.66    180.47 o
   3   3   1     2334.02     2244.37     46.68 o
   4   3   1      943.69      925.41     27.06 o
   5   3   1      874.25      891.25     30.57 o
   6   3   1     1451.99     1393.55     61.86 o
   7   3   1     1626.57     1668.92     83.75 o
  -7   4   1      106.47       90.60     17.43 o
  -6   4   1      242.04      239.23     18.31 o
  -5   4   1       52.06       59.87      5.46 o
  -4   4   1     1231.67     1246.65     26.54 o
  -3   4   1      235.64      235.48      7.74 o
  -2   4   1      322.20      327.35      7.17 o
  -1   4   1      192.13      201.93      7.80 o
   0   4   1     1653.50     1660.48     28.36 o
   1   4   1      471.55      489.69      8.80 o
   2   4   1        0.85        4.18      2.94 o
   3   4   1      549.35      556.14     16.58 o
   4   4   1      235.99      233.19      7.48 o
   5   4   1      379.28      336.98     26.24 o
   6   4   1      110.08      113.65     15.87 o
   7   4   1        1.85      -13.29     15.60 o
  -7   5   1      921.41      898.97     89.95 o
  -6   5   1      291.45      266.16     51.72 o
  -5   5   1       89.93       93.36     15.99 o
  -4   5   1     2582.07     2617.21     61.63 o
  -3   5   1     2200.34     2205.56     46.65 o
  -2   5   1     5036.88     5078.55     79.60 o
  -1   5   1      869.00      821.88     14.53 o
   0   5   1     1236.70     1230.34     20.81 o
   1   5   1     3484.14     3527.47     64.40 o
   2   5   1     3355.80     3340.22     60.74 o
   3   5   1     4165.75     4259.74    113.75 o
   4   5   1       19.58       24.20     12.81 o
   5   5   1      149.75      141.97     19.37 o
   6   5   1     1369.80     1419.73     60.01 o
  -6   6   1      206.04      257.85     37.18 o
  -5   6   1      746.63      716.14     27.63 o
  -4   6   1      246.35      215.62     14.21 o
  -3   6   1        0.06        1.45      4.25 o
  -2   6   1      299.07      299.52      8.64 o
  -1   6   1     1197.94     1265.93     25.46 o
   0   6   1     1265.07     1239.27     22.18 o
   1   6   1      367.88      365.14      8.78 o
   2   6   1       61.33       63.07      8.01 o
   3   6   1      712.69      706.99     19.64 o
   4   6   1      662.02      665.76     52.84 o
   5   6   1      260.20      281.35     19.44 o
   6   6   1      345.80      352.98     26.27 o
  -6   7   1       56.23       43.07     16.80 o
  -5   7   1       39.01       19.93     22.20 o
  -4   7   1      928.47      986.90     38.57 o
  -3   7   1     2063.44     2068.35     48.91 o
  -2   7   1     1449.51     1475.86     33.82 o
  -1   7   1      610.30      603.91     13.73 o
   0   7   1      420.65      427.15      8.38 o
   1   7   1     2172.95     2147.36     41.40 o
   2   7   1     1474.77     1542.36     35.07 o
   3   7   1     1789.84     1714.90     37.92 o
   4   7   1      141.01      125.52      9.78 o
   5   7   1      279.91      282.34     23.80 o
   6   7   1      714.21      647.94     65.78 o
  -5   8   1      631.13      589.54     58.93 o
  -4   8   1      153.61      146.15     25.61 o
  -3   8   1       34.50       30.00      9.75 o
  -2   8   1      427.36      419.61     20.65 o
  -1   8   1     1074.38     1090.19     22.10 o
   0   8   1     1261.46     1269.79     24.33 o
   1   8   1      415.89      442.30     10.25 o
   2   8   1       10.15       15.43      6.87 o
   3   8   1      157.35      152.24     10.73 o
   4   8   1      896.36      976.01     54.78 o
   5   8   1      610.89      622.93     55.51 o
  -4   9   1      321.81      297.97     29.99 o
  -3   9   1      948.23      968.02     51.86 o
  -2   9   1      505.11      544.31     24.71 o
  -1   9   1      443.52      430.98     19.48 o
   0   9   1      483.25      452.29     18.96 o
   1   9   1      377.46      402.79     17.29 o
   2   9   1     1120.58     1148.99     59.49 o
   3   9   1      532.83      534.68     37.75 o
   4   9   1       56.16       78.94     17.85 o
  -3  10   1       22.37       33.29     12.70 o
  -2  10   1      212.26      260.19     18.49 o
  -1  10   1     1086.62     1076.05     49.18 o
   0  10   1      791.18      700.63     25.22 o
   1  10   1      315.69      302.75     16.30 o
   2  10   1        8.30       16.85      8.57 o
   3  10   1      127.70      111.70     15.82 o
  -1  11   1        2.84       11.39     10.89 o
   0  11   1        1.19        3.48      9.77 o
   1  11   1      351.45      349.88     21.70 o
  -7   0   2     1013.08      988.13     76.74 o
  -6   0   2     3977.25     4462.22    240.34 o
  -5   0   2     2068.08     2119.44     94.77 o
  -4   0   2     1161.60     1127.88     54.60 o
  -3   0   2      121.67      105.26      5.12 o
  -2   0   2     8920.04     8309.10    126.76 o
  -1   0   2    25330.85    17975.86    475.79 o
   0   0   2      849.63      982.59     23.91 o
   1   0   2     7505.72     6915.07    238.12 o
   2   0   2     1741.96     1597.05     68.09 o
   3   0   2     5574.19     5181.30    194.37 o
   4   0   2     6078.11     6048.48    335.33 o
   5   0   2     2579.76     2705.15    136.62 o
   6   0   2      223.23      156.24     24.48 o
   7   0   2      483.75      461.49     35.16 o
  -7   1   2      109.94       98.20     17.38 o
  -6   1   2       66.31       92.84     12.33 o
  -5   1   2        3.01       -5.72      6.04 o
  -4   1   2       45.72       52.62      4.49 o
  -3   1   2       52.39       58.49      3.08 o
  -2   1   2      186.58      196.28      4.17 o
  -1   1   2      231.29      242.27      4.51 o
   0   1   2       14.55       16.90      1.18 o
   1   1   2      166.28      175.48      4.73 o
   2   1   2       35.31       32.69      3.93 o
   3   1   2       29.87       45.96      5.76 o
   4   1   2        8.56        5.74      4.79 o
   5   1   2       94.91       87.66     15.77 o
   6   1   2        7.07        9.45     14.60 o
   7   1   2       60.65       54.97     22.26 o
  -7   2   2     1633.03     1681.48    105.14 o
  -6   2   2     1787.78     1777.40    116.19 o
  -5   2   2     3514.89     3524.80    102.65 o
  -4   2   2      825.66      818.73     22.81 o
  -3   2   2      842.58      822.11     13.37 o
  -2   2   2     3525.21     3430.96     47.50 o
  -1   2   2    15025.00    13397.94    208.51 o
   0   2   2    13064.70    11649.47    215.68 o
   1   2   2      273.47      297.72      6.35 o
   2   2   2      137.37      174.29      5.29 o
   3   2   2     6728.92     6846.92    137.41 o
   4   2   2     6109.82     6170.21    181.18 o
   5   2   2     1714.21     1765.57     48.04 o
   6   2   2      211.33      241.75     23.04 o
   7   2   2      157.22      133.03     33.52 o
  -7   3   2      104.89      103.80     15.69 o
  -6   3   2        3.14       -2.54      9.69 o
  -5   3   2      344.80      346.93     15.50 o
  -4   3   2        6.89        5.58      5.86 o
  -3   3   2      734.86      734.69     15.50 o
  -2   3   2      927.19      960.16     14.92 o
  -1   3   2      755.07      791.59     14.04 o
   0   3   2       20.69       20.40      1.61 o
   1   3   2      492.87      483.34      8.40 o
   2   3   2      322.05      306.00      7.50 o
   3   3   2      332.52      329.01     10.02 o
   4   3   2        8.68       -2.37      4.75 o
   5   3   2      331.72      338.14     14.18 o
   6   3   2       41.19       70.12     11.80 o
   7   3   2       59.42       75.25     17.26 o
  -7   4   2      451.41      468.72     49.67 o
  -6   4   2     2346.72     2358.80    126.28 o
  -5   4   2     2178.70     2187.67     67.45 o
  -4   4   2      372.38      399.85     17.92 o
  -3   4   2       88.06       86.07      4.73 o
  -2   4   2     5431.27     5480.18     92.04 o
  -1   4   2     5024.79     4937.60     82.24 o
   0   4   2     5478.46     5431.59     99.03 o
   1   4   2     1587.99     1644.61     27.29 o
   2   4   2     1112.14     1100.53     23.29 o
   3   4   2     3709.89     3719.22     84.85 o
   4   4   2     2745.47     2843.02     72.22 o
   5   4   2     2539.39     2552.00     78.65 o
   6   4   2       40.37       48.48     18.53 o
   7   4   2      200.35      199.96     43.11 o
  -6   5   2        2.25       -0.88     11.26 o
  -5   5   2      240.17      178.34     30.54 o
  -4   5   2      318.68      334.07     15.57 o
  -3   5   2     1153.59     1175.65     30.42 o
  -2   5   2      209.83      217.84      5.66 o
  -1   5   2       20.68       23.41      2.70 o
   0   5   2      511.69      502.82     14.34 o
   1   5   2     1029.90     1040.25     19.01 o
   2   5   2      489.22      526.03     12.28 o
   3   5   2      815.36      807.33     32.13 o
   4   5   2       19.62       17.51      7.62 o
   5   5   2      312.24      312.97     16.64 o
   6   5   2      130.85      123.65     16.03 o
  -6   6   2     1197.43     1258.66    126.79 o
  -5   6   2     1206.31     1186.71     43.77 o
  -4   6   2      663.21      701.05     32.66 o
  -3   6   2      506.45      525.84     17.11 o
  -2   6   2     1593.22     1621.92     34.89 o
  -1   6   2     3603.18     3706.02     62.84 o
   0   6   2     2824.58     2848.61     51.51 o
   1   6   2      844.71      845.92     19.09 o
   2   6   2     1244.68     1277.10     26.13 o
   3   6   2      895.51      958.04     27.72 o
   4   6   2     2894.54     2869.37     82.47 o
   5   6   2      769.58      794.91     49.51 o
   6   6   2      162.21      168.89     53.21 o
  -6   7   2        0.37       48.66     26.78 o
  -5   7   2      218.46      243.72     44.87 o
  -4   7   2      562.69      607.27     43.38 o
  -3   7   2      809.09      862.38     30.53 o
  -2   7   2      824.80      835.07     19.87 o
  -1   7   2      107.03      110.28      3.81 o
   0   7   2      131.97      139.97      5.45 o
   1   7   2     1307.10     1338.67     25.96 o
   2   7   2     1439.10     1453.80     34.80 o
   3   7   2       64.82       76.23      9.36 o
   4   7   2       66.79       61.46     13.19 o
   5   7   2      260.50      209.09     20.55 o
  -5   8   2      868.70      938.89     46.73 o
  -4   8   2       74.48      114.73     34.45 o
  -3   8   2       17.19        0.53     12.77 o
  -2   8   2     1356.16     1423.97     57.64 o
  -1   8   2      977.08     1027.59     24.32 o
   0   8   2     1969.37     1963.87     46.73 o
   1   8   2      140.38      142.53      7.94 o
   2   8   2      289.45      299.94     17.99 o
   3   8   2      820.79      796.03     38.11 o
   4   8   2      781.25      758.81     43.31 o
   5   8   2      762.00      709.21     74.48 o
  -4   9   2     1369.17     1332.80    100.57 o
  -3   9   2      555.65      682.34     57.52 o
  -2   9   2      119.08      129.82     12.12 o
  -1   9   2      226.18      236.36     12.73 o
   0   9   2      760.59      804.69     34.22 o
   1   9   2      946.14      927.09     33.00 o
   2   9   2      634.73      634.37     46.05 o
   3   9   2      519.28      509.75     34.77 o
   4   9   2       45.27       33.63     15.24 o
  -3  10   2       15.00       27.65     21.29 o
  -2  10   2      416.33      406.08     21.97 o
  -1  10   2      538.31      467.71     27.92 o
   0  10   2      498.59      460.34     24.51 o
   1  10   2       77.41       91.16     16.47 o
   2  10   2       83.98      103.80     20.37 o
   3  10   2      323.66      296.66     25.51 o
  -1  11   2        0.11      -18.28     18.28 o
   0  11   2      141.24      127.34     10.97 o
   1  11   2      684.72      702.42     44.70 o
  -7   1   3      543.43      484.31     35.93 o
  -6   1   3       65.06       89.95     19.35 o
  -5   1   3     2615.50     2560.18    109.39 o
  -4   1   3     5221.63     5254.68    117.25 o
  -3   1   3     6696.82     6703.33     86.95 o
  -2   1   3      320.32      284.49      5.00 o
  -1   1   3        5.82       19.21      1.24 o
   0   1   3    10157.75     8969.34    150.81 o
   1   1   3    17126.59    15648.39    293.91 o
   2   1   3     4195.23     3965.22    104.12 o
   3   1   3      654.75      669.26     20.74 o
   4   1   3      230.50      200.36     17.99 o
   5   1   3     3733.25     4031.84    125.59 o
   6   1   3     2246.21     2326.63     80.92 o
   7   1   3     1201.94     1197.94     59.54 o
  -7   2   3        8.96        2.71     12.20 o
  -6   2   3      116.55       93.76     16.15 o
  -5   2   3       70.53       56.31      8.96 o
  -4   2   3        0.44        1.66      4.26 o
  -3   2   3      362.51      376.44      7.20 o
  -2   2   3       86.88      106.29      2.89 o
  -1   2   3     1348.59     1402.59     21.92 o
   0   2   3      294.11      310.80      6.31 o
   1   2   3       91.45       95.53      3.51 o
   2   2   3      165.76      168.03      5.63 o
   3   2   3       71.34       73.44      4.83 o
   4   2   3       79.56       85.10      7.72 o
   5   2   3      242.79      254.37     25.17 o
   6   2   3       65.58       59.34     14.79 o
   7   2   3        6.93       -9.99     11.56 o
  -7   3   3      378.29      304.85     29.07 o
  -6   3   3       61.82       78.88     15.01 o
  -5   3   3     1854.36     1856.48     98.92 o
  -4   3   3     4819.59     4795.77    111.42 o
  -3   3   3     2971.85     2956.08     43.99 o
  -2   3   3     3267.64     3321.95     45.05 o
  -1   3   3     2378.24     2483.94     40.40 o
   0   3   3     4164.89     4098.76     84.94 o
   1   3   3    10828.98    10356.77    177.88 o
   2   3   3     3050.99     2814.60     55.53 o
   3   3   3     1126.36     1218.64     26.95 o
   4   3   3      838.50      820.73     22.49 o
   5   3   3     1500.49     1557.45     64.89 o
   6   3   3     2979.31     3003.61    113.57 o
   7   3   3      670.25      669.81     43.24 o
  -7   4   3      115.23       83.16     25.30 o
  -6   4   3      141.22      164.66     16.66 o
  -5   4   3      703.85      688.00     29.47 o
  -4   4   3      299.23      294.96     12.14 o
  -3   4   3        7.88        7.57      3.80 o
  -2   4   3      562.19      578.55     11.41 o
  -1   4   3     1665.04     1676.78     29.40 o
   0   4   3      131.61      130.67      3.31 o
   1   4   3        0.40       -1.91      2.33 o
   2   4   3      221.92      231.17      6.58 o
   3   4   3      750.03      820.39     32.84 o
   4   4   3      155.43      140.89      8.85 o
   5   4   3      339.63      319.82     18.59 o
   6   4   3        0.20        0.47     27.91 o
   7   4   3      285.29      258.84     24.04 o
  -6   5   3      103.64       82.40     21.17 o
  -5   5   3      787.06      770.61     26.25 o
  -4   5   3     2844.47     2888.10     69.90 o
  -3   5   3     3714.54     3736.11     84.68 o
  -2   5   3      242.01      223.40      7.72 o
  -1   5   3      155.42      149.57      6.94 o
   0   5   3     3879.56     3953.12     56.76 o
   1   5   3     3900.21     3914.36     79.86 o
   2   5   3     3894.72     3879.85     67.02 o
   3   5   3      199.61      203.95      8.15 o
   4   5   3      234.43      225.00     14.07 o
   5   5   3     1794.27     1916.77     72.29 o
   6   5   3     1079.22     1016.43     54.64 o
  -6   6   3      292.44      292.66     26.77 o
  -5   6   3      264.80      252.68     20.34 o
  -4   6   3       19.65       15.28      6.91 o
  -3   6   3      500.11      490.29     18.00 o
  -2   6   3      606.91      639.72     16.15 o
  -1   6   3     1371.76     1409.45     26.53 o
   0   6   3      580.43      596.73     12.17 o
   1   6   3       13.37       17.46      2.74 o
   2   6   3      393.02      395.67     10.93 o
   3   6   3      558.03      529.26     20.02 o
   4   6   3      717.03      711.84     39.66 o
   5   6   3      259.34      257.12     53.97 o
   6   6   3       14.83       41.46     11.16 o
  -5   7   3      594.10      525.92     30.52 o
  -4   7   3     1464.03     1567.41     56.09 o
  -3   7   3     1323.11     1326.01     53.10 o
  -2   7   3      613.68      596.70     16.03 o
  -1   7   3      451.08      435.08     15.02 o
   0   7   3     1533.34     1577.22     29.18 o
   1   7   3     1295.90     1378.27     33.75 o
   2   7   3     3276.71     3212.80     88.71 o
   3   7   3       34.93       41.39     11.60 o
   4   7   3      345.46      335.07     65.39 o
   5   7   3      427.63      442.13     34.42 o
  -5   8   3       86.19       61.18     16.44 o
  -4   8   3       42.94       39.25     12.30 o
  -3   8   3      255.05      288.00     32.46 o
  -2   8   3     1108.58     1103.49     42.47 o
  -1   8   3     1038.55     1067.18     20.33 o
   0   8   3      319.90      319.59     10.98 o
   1   8   3       22.00       17.67     13.77 o
   2   8   3      331.04      308.66     16.79 o
   3   8   3     1003.50      997.98     43.83 o
   4   8   3      561.70      568.40     41.09 o
   5   8   3      137.19      142.85     25.71 o
  -4   9   3      875.07      850.57     57.88 o
  -3   9   3      452.49      435.15     35.74 o
  -2   9   3      258.41      226.11     12.21 o
  -1   9   3      182.83      190.20     18.78 o
   0   9   3      414.74      423.26     17.72 o
   1   9   3     1176.77     1253.48     40.92 o
   2   9   3      570.64      551.01     37.45 o
   3   9   3      133.18      124.46     20.98 o
   4   9   3      192.40      163.18     28.02 o
  -3  10   3      102.54       99.83     17.32 o
  -2  10   3     1245.09     1241.23     58.11 o
  -1  10   3      451.95      410.19     29.89 o
   0  10   3      384.79      377.92     18.46 o
   1  10   3        4.99        9.98      7.06 o
   2  10   3      225.39      201.74     17.97 o
   3  10   3      701.05      688.28     60.49 o
   0  11   3      382.50      378.91     21.40 o
  -7   0   4     1571.24     1556.76    118.20 o
  -6   0   4     1145.78     1225.63     92.73 o
  -5   0   4     2074.03     2154.63    115.89 o
  -4   0   4      725.78      707.58     20.75 o
  -3   0   4     3753.70     3701.82     66.36 o
  -2   0   4     8334.79     7989.60    117.42 o
  -1   0   4    10410.23    10081.24    205.80 o
   0   0   4      939.90      971.10     24.64 o
   1   0   4      927.91      930.93     26.52 o
   2   0   4     3405.20     3294.33    113.36 o
   3   0   4    11911.45    11470.34    596.53 o
   4   0   4     1618.26     1586.80     67.90 o
   5   0   4      561.20      679.67     38.11 o
   6   0   4      215.26      232.82     21.38 o
   7   0   4     1346.72     1282.76    116.74 o
  -7   1   4       14.01       21.22     14.96 o
  -6   1   4       16.17       12.68     11.52 o
  -5   1   4      109.63      125.05     38.73 o
  -4   1   4        0.53       12.00      4.11 o
  -3   1   4      275.73      282.57      7.17 o
  -2   1   4      240.28      261.35      4.76 o
  -1   1   4        7.97        9.91      1.52 o
   0   1   4       39.91       40.77      2.98 o
   1   1   4       82.35       81.54      3.93 o
   2   1   4       73.09       65.27      4.70 o
   3   1   4        0.07        2.08      8.54 o
   4   1   4       57.37       42.11      9.18 o
   5   1   4        0.47       -4.95     15.49 o
   6   1   4       47.93       17.08     14.27 o
   7   1   4        5.98       11.82     14.18 o
  -7   2   4     1439.84     1426.03     73.64 o
  -6   2   4     2195.85     2134.48     87.45 o
  -5   2   4      379.17      358.54     15.45 o
  -4   2   4       44.34       46.57      6.58 o
  -3   2   4     3579.84     3572.30     49.06 o
  -2   2   4    10286.86     9746.90    122.56 o
  -1   2   4     4528.23     4357.57     58.21 o
   0   2   4     1253.19     1254.93     21.03 o
   1   2   4       24.62       48.94      4.27 o
   2   2   4    11131.53    11054.17    210.67 o
   3   2   4     4118.14     4123.41    101.19 o
   4   2   4     2875.17     2879.07     83.20 o
   5   2   4      554.91      546.71     26.71 o
   6   2   4      455.67      486.73     24.57 o
   7   2   4     1042.33      981.70     56.06 o
  -7   3   4        0.38       -2.48     21.24 o
  -6   3   4      109.21       92.18     20.72 o
  -5   3   4        6.33        6.96      4.73 o
  -4   3   4      781.40      773.13     18.54 o
  -3   3   4      195.19      205.82      5.51 o
  -2   3   4      213.34      226.50      4.44 o
  -1   3   4       21.46       33.11      2.42 o
   0   3   4      532.78      525.00     15.31 o
   1   3   4     1109.17     1146.44     23.37 o
   2   3   4       85.81       85.59      4.71 o
   3   3   4        4.27        7.40      5.61 o
   4   3   4      280.42      286.34     15.44 o
   5   3   4       36.58       52.09      8.34 o
   6   3   4      147.31      138.88     12.76 o
   7   3   4      185.11      179.85     35.54 o
  -7   4   4     1239.96     1000.24     88.90 o
  -6   4   4     1215.56     1177.04     75.37 o
  -5   4   4      646.53      640.09     23.96 o
  -4   4   4      171.61      164.71      7.08 o
  -3   4   4     2871.96     2967.22     57.75 o
  -2   4   4     3799.40     3857.81     65.68 o
  -1   4   4     6480.75     6292.84    115.31 o
   0   4   4      646.27      595.21     17.88 o
   1   4   4      723.29      724.51     15.17 o
   2   4   4     2485.75     2528.61     43.28 o
   3   4   4     4993.55     5005.52    106.01 o
   4   4   4     2531.69     2504.40     66.90 o
   5   4   4       43.68       45.10      8.92 o
   6   4   4       70.27       70.57     13.27 o
  -6   5   4      277.99      271.18     29.25 o
  -5   5   4      136.64      150.82     16.50 o
  -4   5   4      605.50      621.63     18.55 o
  -3   5   4      594.11      586.98     14.11 o
  -2   5   4       12.73       14.63      2.89 o
  -1   5   4      444.94      430.29     12.19 o
   0   5   4      290.49      298.21     10.14 o
   1   5   4     1870.05     1858.02     37.89 o
   2   5   4      249.91      237.42      7.72 o
   3   5   4        3.04       -3.51      3.51 o
   4   5   4      172.98      180.42      7.44 o
   5   5   4      380.77      383.64     29.00 o
   6   5   4      213.99      181.94     18.63 o
  -6   6   4     1255.15     1185.02    101.68 o
  -5   6   4      133.35      167.13     19.33 o
  -4   6   4      104.16      109.11     17.74 o
  -3   6   4      903.86      931.96     22.52 o
  -2   6   4     3715.88     3712.75     84.65 o
  -1   6   4     2052.03     2119.39     36.41 o
   0   6   4      953.62      991.11     23.30 o
   1   6   4      975.56      965.35     23.71 o
   2   6   4     1011.63     1064.38     26.38 o
   3   6   4     2706.92     2704.83     68.83 o
   4   6   4     1456.92     1454.14     49.81 o
   5   6   4      153.43      160.86     15.70 o
   6   6   4      307.91      281.06     26.57 o
  -5   7   4      623.00      618.63     40.46 o
  -4   7   4      709.76      699.30     33.01 o
  -3   7   4      246.82      226.15     29.91 o
  -2   7   4        6.57       16.96      3.77 o
  -1   7   4      114.32      116.30      4.45 o
   0   7   4     1990.70     2072.72     41.19 o
   1   7   4      549.56      542.79     16.56 o
   2   7   4      447.77      465.63     16.28 o
   3   7   4       43.40       35.29      8.28 o
   4   7   4      558.75      546.15     40.23 o
   5   7   4      255.97      250.30     23.67 o
  -5   8   4       49.65       28.54     12.77 o
  -4   8   4        0.73       -7.28     15.27 o
  -3   8   4      935.71      919.72     38.97 o
  -2   8   4      998.60      977.95     51.92 o
  -1   8   4     1524.98     1544.59     35.82 o
   0   8   4      182.87      182.57      9.19 o
   1   8   4      244.21      256.18     14.53 o
   2   8   4      691.64      677.80     70.36 o
   3   8   4      834.75      802.95     32.21 o
   4   8   4     1251.18     1289.21     81.36 o
  -4   9   4      312.62      272.48     49.27 o
  -3   9   4      405.02      434.37     40.10 o
  -2   9   4       45.53       51.16      3.60 o
  -1   9   4      613.00      598.63     19.58 o
   0   9   4      507.65      478.45     17.98 o
   1   9   4     1230.49     1175.84     43.03 o
   2   9   4      261.44      258.76     21.41 o
   3   9   4       12.63       -1.38      6.27 o
   4   9   4       20.37       37.82     11.53 o
  -3  10   4      202.65      215.88     23.92 o
  -2  10   4      540.09      555.98     44.14 o
  -1  10   4      452.53      374.44     44.23 o
   0  10   4       68.66       81.31     21.85 o
   1  10   4       43.06       46.63     22.80 o
   2  10   4      316.73      294.45     34.94 o
  -7   1   5       12.82        0.26     24.39 o
  -6   1   5     1805.38     1819.06     86.50 o
  -5   1   5     2811.68     2981.46    105.02 o
  -4   1   5     3510.67     3475.26     60.19 o
  -3   1   5     1096.05     1040.29     15.80 o
  -2   1   5       97.72       84.54      2.90 o
  -1   1   5     6932.25     6920.95     96.27 o
   0   1   5     9705.63     8958.62    151.20 o
   1   1   5     5374.53     5130.69     92.20 o
   2   1   5      889.69      888.59     19.51 o
   3   1   5       99.56      134.87     16.06 o
   4   1   5     4757.86     5026.58    179.47 o
   5   1   5     2551.46     2717.33     93.02 o
   6   1   5     1622.20     1634.74     55.38 o
   7   1   5      107.88       88.68     18.76 o
  -7   2   5       96.96       95.06     35.01 o
  -6   2   5       30.32       38.96      8.98 o
  -5   2   5        1.48       13.33      7.83 o
  -4   2   5      119.14      116.10      5.62 o
  -3   2   5       64.34       75.20      3.93 o
  -2   2   5     1662.84     1723.67     21.93 o
  -1   2   5        4.73       10.44      2.67 o
   0   2   5       46.16       44.55      2.54 o
   1   2   5       11.07       14.11      5.08 o
   2   2   5      281.60      299.60     10.59 o
   3   2   5      196.95      211.52     10.47 o
   4   2   5       62.05       73.12      8.94 o
   5   2   5        1.32        6.45     11.72 o
   6   2   5       43.19       31.55     12.28 o
   7   2   5        7.91       13.75     15.00 o
  -7   3   5       46.37       59.80     22.00 o
  -6   3   5     1012.52      946.02     44.03 o
  -5   3   5     2455.06     2435.62     74.70 o
  -4   3   5     3359.55     3475.19     57.92 o
  -3   3   5      999.16     1015.05     19.56 o
  -2   3   5      912.05      972.55     17.36 o
  -1   3   5     1944.24     1867.06     28.75 o
   0   3   5    10242.85     9756.75    205.12 o
   1   3   5     3020.86     2926.66     46.19 o
   2   3   5     1373.91     1433.89     30.16 o
   3   3   5      501.17      495.40     13.77 o
   4   3   5     2276.91     2340.59     77.37 o
   5   3   5     3371.64     3465.05     86.16 o
   6   3   5      723.32      699.02     32.81 o
  -6   4   5      195.78      173.98     32.89 o
  -5   4   5       29.50       28.05     19.46 o
  -4   4   5       27.64       30.08      3.49 o
  -3   4   5      479.51      463.34     10.77 o
  -2   4   5      554.05      549.85     11.91 o
  -1   4   5      636.53      633.96     14.47 o
   0   4   5      105.82      104.53      6.73 o
   1   4   5       73.98       80.42      4.00 o
   2   4   5      468.85      494.18     15.04 o
   3   4   5      457.19      445.15     25.97 o
   4   4   5      397.92      384.17     13.38 o
   5   4   5       31.43       44.77      8.79 o
   6   4   5      133.23      126.98     18.56 o
  -6   5   5      468.03      415.83     48.31 o
  -5   5   5     2342.46     2624.02    109.67 o
  -4   5   5     1690.61     1671.55     41.96 o
  -3   5   5      498.27      503.08     19.30 o
  -2   5   5       51.00       52.57      5.87 o
  -1   5   5     3675.76     3794.60     83.77 o
   0   5   5     2503.86     2584.57    127.88 o
   1   5   5     4661.27     4701.99     94.72 o
   2   5   5      281.74      269.72      8.39 o
   3   5   5      436.99      419.31     15.12 o
   4   5   5     1167.34     1216.95     35.78 o
   5   5   5     1679.73     1703.10     71.67 o
   6   5   5     1336.02     1378.08     69.36 o
  -6   6   5      238.62      244.76     21.12 o
  -5   6   5        1.27      -12.69     12.96 o
  -4   6   5      196.21      203.53     29.51 o
  -3   6   5      368.27      401.54     35.06 o
  -2   6   5     1454.29     1414.44     29.80 o
  -1   6   5      226.96      229.52     10.95 o
   0   6   5        1.52        9.97      4.91 o
   1   6   5       65.86       69.33      3.48 o
   2   6   5     1181.79     1176.50     34.03 o
   3   6   5      668.43      655.03     23.79 o
   4   6   5      186.08      215.78     23.71 o
   5   6   5        7.85       19.41     13.92 o
  -5   7   5     1156.04     1177.76     69.03 o
  -4   7   5     1286.95     1293.39     56.44 o
  -3   7   5      156.76      139.35     15.52 o
  -2   7   5       85.43       67.31      7.38 o
  -1   7   5      953.60     1035.13     53.91 o
   0   7   5     2106.04     2244.97     66.43 o
   1   7   5     2362.29     2315.68     55.48 o
   2   7   5       42.89       59.27     13.47 o
   3   7   5      159.71      168.85     11.49 o
   4   7   5      537.19      493.63     69.52 o
   5   7   5     1200.79     1263.37     75.14 o
  -4   8   5      268.64      269.93     49.17 o
  -3   8   5      767.38      822.45     32.64 o
  -2   8   5      632.57      544.33     88.91 o
  -1   8   5      412.62      388.17     23.84 o
   0   8   5       57.44       43.04     24.10 o
   1   8   5      531.57      526.55     34.56 o
   2   8   5      665.56      638.03     29.20 o
   3   8   5      700.99      674.95     34.80 o
   4   8   5      233.47      208.73     19.09 o
  -4   9   5      334.74      275.95     20.22 o
  -3   9   5      186.33      168.55     31.54 o
  -2   9   5       60.18       46.65     12.46 o
  -1   9   5      426.57      432.96     20.51 o
   0   9   5      948.66      922.17     36.78 o
   1   9   5      616.94      688.03     30.54 o
   2   9   5      191.48      155.64     14.85 o
   3   9   5      276.96      255.91     22.84 o
  -2  10   5      227.45      170.56     26.26 o
  -1  10   5      473.33      496.43     47.60 o
   0  10   5       27.18       35.32     25.44 o
   1  10   5      367.77      310.04     45.96 o
   2  10   5      589.59      574.33     51.25 o
  -7   0   6     1318.96     1167.48     84.06 o
  -6   0   6      908.17      913.51     72.23 o
  -5   0   6      430.23      373.44     22.16 o
  -4   0   6     1369.97     1342.00     32.15 o
  -3   0   6     7232.99     7382.27    156.05 o
  -2   0   6     4822.49     4735.11     81.88 o
  -1   0   6      787.04      780.86     26.09 o
   0   0   6       75.54       75.50      6.67 o
   1   0   6     5311.64     5209.24    125.83 o
   2   0   6     9614.35     9656.61    322.79 o
   3   0   6      907.04      895.48     43.29 o
   4   0   6     2517.53     2564.86    148.07 o
   5   0   6      675.46      660.97     38.67 o
   6   0   6     1894.78     1903.71    104.36 o
   7   0   6     1010.27      852.00     86.49 o
  -7   1   6        0.34        6.30     14.67 o
  -6   1   6       45.15       54.18     18.88 o
  -5   1   6        3.08       -5.69      9.23 o
  -4   1   6      267.09      280.35      9.69 o
  -3   1   6      287.39      291.04      6.39 o
  -2   1   6       89.93       96.55      3.43 o
  -1   1   6       67.76       78.54      3.33 o
   0   1   6      184.27      184.93      5.90 o
   1   1   6        8.39       11.25      4.18 o
   2   1   6       18.13       15.67      5.69 o
   3   1   6        2.99        0.55      6.41 o
   4   1   6       40.92       21.23     10.96 o
   5   1   6       29.19       37.68     14.29 o
   6   1   6        9.09       -1.15     18.00 o
  -7   2   6      695.61      817.34     75.22 o
  -6   2   6      730.35      725.63     37.12 o
  -5   2   6       24.22       23.46      5.67 o
  -4   2   6     3395.11     3471.92     67.12 o
  -3   2   6     3484.06     3569.03     63.11 o
  -2   2   6     4987.73     4865.76     69.21 o
  -1   2   6     1626.25     1598.43     23.43 o
   0   2   6      638.87      638.37     11.29 o
   1   2   6     4512.54     4578.00     70.46 o
   2   2   6     4935.72     4795.06     97.50 o
   3   2   6     4240.23     4250.16    112.38 o
   4   2   6      223.69      243.72     15.65 o
   5   2   6      134.97      132.75     15.91 o
   6   2   6     1425.02     1439.59     54.38 o
  -7   3   6        1.81        8.25     19.84 o
  -6   3   6      106.68      119.55     24.35 o
  -5   3   6      300.37      260.42     11.03 o
  -4   3   6       96.41      111.70      8.92 o
  -3   3   6       14.33       15.67      3.11 o
  -2   3   6       52.11       50.23      5.36 o
  -1   3   6      190.60      187.98      5.38 o
   0   3   6      902.41      901.17     18.52 o
   1   3   6       58.34       49.05      3.78 o
   2   3   6        0.14        3.44      8.36 o
   3   3   6       78.18       77.22      9.13 o
   4   3   6      129.04      119.80      7.99 o
   5   3   6      220.99      218.69     20.30 o
   6   3   6      114.10      113.75     12.54 o
  -6   4   6      292.76      332.06     22.21 o
  -5   4   6      110.05      103.82     16.40 o
  -4   4   6     1017.32     1096.18     24.19 o
  -3   4   6     3944.02     3998.64     75.42 o
  -2   4   6     3851.35     3854.27     63.26 o
  -1   4   6      392.07      403.12     18.35 o
   0   4   6       67.15       62.48      6.56 o
   1   4   6     3395.21     3407.08     61.95 o
   2   4   6     4394.90     4507.58     81.21 o
   3   4   6     2119.70     2131.98     47.40 o
   4   4   6      337.60      384.11     17.05 o
   5   4   6      150.21      163.55     12.17 o
   6   4   6     1152.17     1188.10     65.33 o
  -6   5   6       46.82       51.04     24.85 o
  -5   5   6      661.52      692.92     37.92 o
  -4   5   6      234.02      215.62     13.11 o
  -3   5   6       36.63       32.84      8.99 o
  -2   5   6       42.44       48.85      4.82 o
  -1   5   6      508.11      484.17     15.31 o
   0   5   6     1986.85     2201.11     51.73 o
   1   5   6        9.40        8.82      2.68 o
   2   5   6       46.11       52.80      4.37 o
   3   5   6      165.63      140.44     12.70 o
   4   5   6      482.42      478.17     15.82 o
   5   5   6      192.74      180.52     49.16 o
   6   5   6      288.63      299.55     31.44 o
  -5   6   6        0.83       -4.99     13.40 o
  -4   6   6      742.10      696.39     39.53 o
  -3   6   6     2778.13     2931.89     86.14 o
  -2   6   6     1321.31     1243.41     54.92 o
  -1   6   6      885.34      922.18     22.67 o
   0   6   6      604.67      609.43     16.63 o
   1   6   6      787.36      827.60     40.81 o
   2   6   6     2731.19     2724.42     83.96 o
   3   6   6     1968.47     1997.89     55.71 o
   4   6   6       72.66       79.74     11.93 o
   5   6   6      232.35      211.44     16.93 o
  -5   7   6      143.69      150.15     17.66 o
  -4   7   6      435.25      456.75     35.77 o
  -3   7   6       16.13       -2.10     11.89 o
  -2   7   6      347.18      366.52     16.57 o
  -1   7   6      865.97      890.82     29.90 o
   0   7   6      515.65      547.14     16.41 o
   1   7   6      903.83      877.32     55.37 o
   2   7   6       44.01       41.97      7.98 o
   3   7   6      143.11      139.30     26.95 o
   4   7   6      401.55      363.44     74.28 o
   5   7   6      623.51      567.60     36.52 o
  -4   8   6      347.62      352.92     30.91 o
  -3   8   6      967.56      968.80     53.28 o
  -2   8   6     1184.96     1150.05     51.44 o
  -1   8   6      111.32      108.87      9.64 o
   0   8   6       73.56       76.98     16.37 o
   1   8   6      622.58      657.99     30.25 o
   2   8   6      953.91      886.70     45.19 o
   3   8   6     1337.02     1356.94    112.19 o
   4   8   6        4.26       11.82     14.97 o
  -3   9   6       27.17       10.97     10.45 o
  -2   9   6      162.52      156.55     19.84 o
  -1   9   6     1004.33     1037.35     45.86 o
   0   9   6      607.92      646.66     34.75 o
   1   9   6      191.11      242.43     29.92 o
   2   9   6      112.82      118.08     22.34 o
   3   9   6      326.58      306.86     34.07 o
  -1  10   6      122.89       98.57     21.34 o
   0  10   6       16.54       13.56     28.99 o
   1  10   6      370.17      316.34     46.37 o
  -7   1   7      914.08      974.03     98.58 o
  -6   1   7     1330.74     1336.72     71.58 o
  -5   1   7     2329.27     2403.51     56.99 o
  -4   1   7     1276.98     1282.85     27.68 o
  -3   1   7      368.60      358.43      8.06 o
  -2   1   7     3086.91     3042.90     48.04 o
  -1   1   7     6102.56     5993.64     90.62 o
   0   1   7     5554.06     5367.14     92.43 o
   1   1   7      789.68      820.56     17.91 o
   2   1   7       97.32       84.63      9.72 o
   3   1   7     4509.56     4738.26    109.49 o
   4   1   7     2748.11     2806.24     74.12 o
   5   1   7     1641.65     1612.21     59.98 o
   6   1   7      349.42      357.65     21.49 o
  -6   2   7       16.30        1.27     13.95 o
  -5   2   7       35.42       45.73      6.91 o
  -4   2   7        4.42       10.42      4.47 o
  -3   2   7      660.43      669.14     14.14 o
  -2   2   7        4.02        2.03      3.37 o
  -1   2   7        9.57       14.98      2.90 o
   0   2   7       36.05       36.51      4.36 o
   1   2   7      141.75      135.08      6.03 o
   2   2   7      254.77      252.13     14.96 o
   3   2   7       21.51       16.47      6.87 o
   4   2   7        1.03        2.16      9.21 o
   5   2   7       49.53       38.11      9.81 o
   6   2   7        3.31        0.87      8.39 o
  -6   3   7     1630.87     1615.49    128.21 o
  -5   3   7     1796.27     1893.58     67.88 o
  -4   3   7      580.75      567.01     21.41 o
  -3   3   7       65.23       62.76      6.80 o
  -2   3   7     2416.69     2381.65     43.52 o
  -1   3   7     6234.22     6237.84     97.79 o
   0   3   7     2695.00     2626.16     45.82 o
   1   3   7     1517.72     1602.22     34.74 o
   2   3   7      541.71      550.12     18.43 o
   3   3   7     2093.09     2159.33     60.04 o
   4   3   7     3107.06     3097.57     78.07 o
   5   3   7     1230.78     1196.83     37.43 o
   6   3   7      327.39      343.32     18.38 o
  -6   4   7        2.32        7.20     24.16 o
  -5   4   7       39.13       46.65     25.08 o
  -4   4   7      186.03      174.81     13.60 o
  -3   4   7      568.10      611.28     15.64 o
  -2   4   7      476.95      458.99     11.68 o
  -1   4   7      336.53      364.82     17.83 o
   0   4   7       86.81      116.74     11.44 o
   1   4   7      829.46      856.38     17.15 o
   2   4   7      851.44      869.09     22.25 o
   3   4   7       27.21       22.35      5.33 o
   4   4   7        2.83        4.20      7.40 o
   5   4   7       55.09       74.23     17.73 o
   6   4   7      106.79       97.76     15.76 o
  -6   5   7     1129.60     1043.35     52.35 o
  -5   5   7     1319.59     1323.79    126.62 o
  -4   5   7      354.11      389.23     14.88 o
  -3   5   7       77.20       86.99      7.25 o
  -2   5   7     1477.45     1469.41     41.57 o
  -1   5   7     2811.82     2840.38     66.67 o
   0   5   7     3810.95     3992.79     94.18 o
   1   5   7      115.70       95.32     11.83 o
   2   5   7       99.78       83.13     10.92 o
   3   5   7     1138.12     1124.11     32.01 o
   4   5   7     2389.74     2331.23     69.33 o
   5   5   7     1146.08     1179.11     69.48 o
  -5   6   7       71.74       74.41     15.18 o
  -4   6   7      441.93      435.99     20.41 o
  -3   6   7      712.78      637.59     21.78 o
  -2   6   7      183.31      218.26     15.65 o
  -1   6   7       50.62       55.39     10.26 o
   0   6   7      249.09      228.06     13.97 o
   1   6   7      827.92      861.56     38.01 o
   2   6   7      553.35      599.80     22.40 o
   3   6   7      304.86      298.08     12.99 o
   4   6   7        1.07       -1.41      9.96 o
   5   6   7      175.85      194.65     18.99 o
  -5   7   7      639.65      646.45     39.92 o
  -4   7   7       69.51       43.35     12.35 o
  -3   7   7        9.30        8.80     12.90 o
  -2   7   7     1027.95     1035.84     38.12 o
  -1   7   7     1732.65     1849.29     49.27 o
   0   7   7     1314.72     1370.01     36.80 o
   1   7   7      284.96      254.28     13.40 o
   2   7   7      212.04      202.33     10.40 o
   3   7   7      492.49      459.34     37.15 o
   4   7   7     1082.65     1004.85     68.36 o
  -4   8   7      297.41      279.03     20.97 o
  -3   8   7      660.75      590.10     38.99 o
  -2   8   7      304.63      285.40     25.90 o
  -1   8   7       39.48       48.78     12.43 o
   0   8   7      402.39      387.46     19.67 o
   1   8   7      534.54      522.20     22.57 o
   2   8   7      741.47      759.80     65.60 o
   3   8   7      212.91      185.40     25.99 o
  -3   9   7        8.57      -18.96     18.96 o
  -2   9   7      287.07      257.61     23.77 o
  -1   9   7      833.24      878.97     42.33 o
   0   9   7      515.85      539.32     50.02 o
   1   9   7      157.26      160.77     20.27 o
   2   9   7      151.33      213.83     31.20 o
  -6   0   8        4.25       -3.70     21.11 o
  -5   0   8     1637.78     1724.33     57.52 o
  -4   0   8     2991.29     3221.32     94.56 o
  -3   0   8     2538.66     2520.66     54.52 o
  -2   0   8     1981.93     2110.30     59.90 o
  -1   0   8      443.53      431.28     14.95 o
   0   0   8     3293.09     3405.58     93.44 o
   1   0   8     5306.56     5545.66    177.21 o
   2   0   8     2983.11     2934.97    107.94 o
   3   0   8     1698.84     1753.63     95.40 o
   4   0   8      967.36      960.22     40.63 o
   5   0   8     1116.10     1206.33     46.84 o
   6   0   8     1596.15     1513.69     68.09 o
  -6   1   8       13.51       23.83     15.35 o
  -5   1   8       39.80       45.11      6.59 o
  -4   1   8      107.54       98.48     10.12 o
  -3   1   8      131.54      125.65      5.75 o
  -2   1   8      200.02      201.97      6.69 o
  -1   1   8       21.58       21.83      3.22 o
   0   1   8       17.97       18.91      3.98 o
   1   1   8        0.93        5.42      5.57 o
   2   1   8        3.11        7.52      8.24 o
   3   1   8      120.58      112.39      9.46 o
   4   1   8        1.15        3.69      8.86 o
   5   1   8       25.54        1.55     12.19 o
   6   1   8        2.04      -13.49     14.04 o
  -6   2   8      152.18      130.31     27.78 o
  -5   2   8     1125.02     1117.65     48.72 o
  -4   2   8     1850.90     1994.52     45.08 o
  -3   2   8     4821.50     4857.10     77.66 o
  -2   2   8      469.93      485.03     12.93 o
  -1   2   8      145.48      152.88      5.04 o
   0   2   8     2547.87     2599.41     44.35 o
   1   2   8     5889.24     5977.10    122.39 o
   2   2   8     2649.15     2712.14     61.61 o
   3   2   8      502.34      501.69     18.16 o
   4   2   8       18.04       34.68      8.10 o
   5   2   8     2634.40     2774.06     83.72 o
   6   2   8      912.84      829.19     37.87 o
  -6   3   8       38.59       22.50     12.82 o
  -5   3   8      119.63      132.59     12.34 o
  -4   3   8        3.46        6.01      6.46 o
  -3   3   8       46.43       45.21      7.67 o
  -2   3   8       42.18       48.77      3.47 o
  -1   3   8     1056.38     1080.11     20.97 o
   0   3   8       13.74       10.03      1.93 o
   1   3   8        6.78       13.30      4.40 o
   2   3   8        6.54      -11.33     11.33 o
   3   3   8      421.55      469.30     19.37 o
   4   3   8      200.05      219.17     12.63 o
   5   3   8       35.03       33.89     10.67 o
   6   3   8        1.14       -0.90     11.98 o
  -6   4   8        0.39       11.45     13.75 o
  -5   4   8      722.87      701.68     41.96 o
  -4   4   8     2708.87     2748.80     58.98 o
  -3   4   8     1696.16     1795.25     43.00 o
  -2   4   8      750.42      712.62     17.58 o
  -1   4   8       49.81       51.88      9.76 o
   0   4   8     2855.74     2983.30     67.48 o
   1   4   8     2659.22     2756.02     56.09 o
   2   4   8     2978.25     2963.40     65.37 o
   3   4   8      292.13      311.74     14.33 o
   4   4   8      201.35      201.29     12.78 o
   5   4   8      775.37      750.79     37.66 o
  -5   5   8       23.98        9.28     17.37 o
  -4   5   8       40.30       19.35     13.80 o
  -3   5   8      100.32      121.78     12.95 o
  -2   5   8      448.55      448.45     23.43 o
  -1   5   8      913.69      879.73     23.09 o
   0   5   8       67.44       70.75      8.19 o
   1   5   8       62.71       70.39      9.67 o
   2   5   8      186.39      167.49     18.59 o
   3   5   8      358.23      369.16     16.48 o
   4   5   8      396.80      375.90     17.66 o
   5   5   8      157.99      120.27     23.76 o
  -5   6   8      419.11      448.63     43.43 o
  -4   6   8     1594.13     1603.65     76.57 o
  -3   6   8     1151.41     1162.60     35.35 o
  -2   6   8      416.03      433.12     15.73 o
  -1   6   8      154.93      158.26     10.29 o
   0   6   8      656.21      672.94     21.66 o
   1   6   8     2772.45     3027.39     83.74 o
   2   6   8     1443.43     1479.57     46.16 o
   3   6   8      112.98      114.16     13.02 o
   4   6   8      116.20      145.50     17.84 o
  -4   7   8       29.12       28.90     14.61 o
  -3   7   8       53.18       59.92     14.73 o
  -2   7   8      554.45      539.05     21.98 o
  -1   7   8      812.69      834.11     25.78 o
   0   7   8      340.88      341.82     21.15 o
   1   7   8        5.83       17.94      7.86 o
   2   7   8       26.56       36.66     10.83 o
   3   7   8      896.62      892.17     51.38 o
   4   7   8      282.17      280.87     19.24 o
  -3   8   8      476.32      458.13     35.61 o
  -2   8   8       95.13       77.59     19.03 o
  -1   8   8        2.45        6.86     10.28 o
   0   8   8      777.95      840.89     32.61 o
   1   8   8      805.60      809.69     25.95 o
   2   8   8      998.40     1140.42     91.17 o
   3   8   8       13.57       50.05     25.73 o
  -2   9   8      649.49      584.99     42.90 o
  -1   9   8      174.08      149.75     20.79 o
   0   9   8      707.07      649.65     36.40 o
   1   9   8       23.68       34.89     16.67 o
  -6   1   9     1320.11     1269.02     52.75 o
  -5   1   9      766.21      794.13     20.98 o
  -4   1   9      215.42      213.41      8.42 o
  -3   1   9     1491.68     1583.57     32.08 o
  -2   1   9     3743.91     3878.22     69.07 o
  -1   1   9     4107.84     4173.15     63.65 o
   0   1   9      725.51      741.43     19.03 o
   1   1   9       99.15       99.14      9.70 o
   2   1   9     3119.39     3289.51     83.77 o
   3   1   9     2594.23     2736.12     82.99 o
   4   1   9     1844.32     1910.49     55.00 o
   5   1   9      567.38      588.83     21.98 o
  -6   2   9       58.65       55.30     19.32 o
  -5   2   9       13.19       -0.55      9.26 o
  -4   2   9      182.93      203.77     10.96 o
  -3   2   9       13.90        7.55      4.72 o
  -2   2   9        0.03        5.89      4.60 o
  -1   2   9       18.92       19.43      3.85 o
   0   2   9       30.67       27.95      5.14 o
   1   2   9      513.35      496.95     20.56 o
   2   2   9       17.61        6.47      6.61 o
   3   2   9       20.53       16.14      9.10 o
   4   2   9        4.08       10.42      7.80 o
   5   2   9       71.68       64.82     22.79 o
  -6   3   9      985.40      893.13     53.39 o
  -5   3   9      587.30      570.31     25.13 o
  -4   3   9       85.51       86.49     17.15 o
  -3   3   9     1466.94     1597.24     43.38 o
  -2   3   9     2921.36     2959.21     66.13 o
  -1   3   9     3001.28     2947.57     47.74 o
   0   3   9      908.94      915.53     17.81 o
   1   3   9      352.19      375.15     13.17 o
   2   3   9     1268.50     1293.98     36.51 o
   3   3   9     3516.81     3684.61     83.49 o
   4   3   9     1232.08     1301.49     43.61 o
   5   3   9      305.44      297.67     19.64 o
  -5   4   9      289.92      249.65     16.13 o
  -4   4   9      246.54      255.18     13.30 o
  -3   4   9      148.97      143.01     10.57 o
  -2   4   9       45.26       46.14      9.24 o
  -1   4   9       67.87       49.97      7.61 o
   0   4   9     1144.49     1183.20     28.93 o
   1   4   9      269.88      262.62      8.03 o
   2   4   9       48.07       37.95     10.12 o
   3   4   9       44.45       34.69      8.38 o
   4   4   9       78.05      105.65     12.09 o
   5   4   9      174.15      159.85     11.93 o
  -5   5   9      111.46      144.87     26.24 o
  -4   5   9        3.22       13.25     11.65 o
  -3   5   9      873.40      868.80     35.52 o
  -2   5   9     2818.10     2925.55     71.57 o
  -1   5   9     1520.25     1504.16     46.08 o
   0   5   9      365.95      336.75     14.20 o
   1   5   9       14.02       18.55      9.57 o
   2   5   9     1550.23     1727.73     53.04 o
   3   5   9     1661.44     1576.69     47.80 o
   4   5   9     1259.48     1329.90     44.41 o
  -4   6   9      324.72      295.06     37.99 o
  -3   6   9      303.67      333.91     30.55 o
  -2   6   9        0.42       -0.62      7.93 o
  -1   6   9      146.82      135.68     11.03 o
   0   6   9      331.70      343.46     16.00 o
   1   6   9      934.14     1009.95     33.34 o
   2   6   9      128.25      135.19     12.18 o
   3   6   9        1.64       21.13     18.15 o
   4   6   9       51.49       31.94     10.93 o
  -4   7   9        6.84       31.55     14.42 o
  -3   7   9      624.10      599.62     33.86 o
  -2   7   9     1187.33     1096.98     58.26 o
  -1   7   9     1008.33     1041.93     33.37 o
   0   7   9      238.14      208.08     13.65 o
   1   7   9      111.65      123.32     12.80 o
   2   7   9      338.90      346.80     20.76 o
   3   7   9     1268.78     1254.49     90.93 o
  -3   8   9      129.55      152.78     20.18 o
  -2   8   9       81.69       61.91     16.36 o
  -1   8   9      328.28      311.22     17.23 o
   0   8   9      429.82      457.58     21.36 o
   1   8   9      477.07      457.51     20.97 o
   2   8   9      317.96      310.31     50.58 o
  -6   0  10     1075.87     1062.45    103.04 o
  -5   0  10      739.94      725.97     39.02 o
  -4   0  10     2962.69     3148.48    100.03 o
  -3   0  10     1068.28     1053.93     34.74 o
  -2   0  10      673.39      665.50     22.42 o
  -1   0  10      954.48      958.73     25.98 o
   0   0  10     4632.84     4664.26    123.47 o
   1   0  10     3085.97     3268.68    104.57 o
   2   0  10      543.14      547.20     21.08 o
   3   0  10      141.80      170.88     19.03 o
   4   0  10     1393.18     1433.52     87.63 o
   5   0  10     1882.88     1823.58     88.31 o
  -6   1  10        2.24       20.64     17.36 o
  -5   1  10        3.73       -4.94      7.19 o
  -4   1  10        0.74       10.67      6.19 o
  -3   1  10      125.59      120.66      6.21 o
  -2   1  10        8.00        8.91      5.26 o
  -1   1  10      112.74      109.72      6.89 o
   0   1  10       33.40       32.65      4.21 o
   1   1  10       11.89       11.31      6.34 o
   2   1  10       78.59       53.08     10.42 o
   3   1  10       11.25       13.08      9.57 o
   4   1  10        9.70       -2.36      8.42 o
   5   1  10        2.99       11.05      8.34 o
  -5   2  10     1722.27     1757.38     57.99 o
  -4   2  10     1958.73     2001.45     46.43 o
  -3   2  10      495.20      472.69     14.12 o
  -2   2  10       20.67       24.56      7.24 o
  -1   2  10     2212.94     2289.70     44.47 o
   0   2  10     3325.14     3463.82     58.96 o
   1   2  10     2384.41     2407.09     61.06 o
   2   2  10      862.75      894.50     27.26 o
   3   2  10      187.76      194.27     12.46 o
   4   2  10     1759.10     1881.72     54.55 o
   5   2  10      763.00      755.23     66.46 o
  -5   3  10        0.28       -2.86      8.90 o
  -4   3  10        6.31       -8.45      8.45 o
  -3   3  10       93.89      121.65     10.25 o
  -2   3  10      605.53      600.81     17.27 o
  -1   3  10        4.04       -5.06      5.06 o
   0   3  10       16.46       13.24      8.15 o
   1   3  10        3.11        3.62      6.37 o
   2   3  10      575.64      566.40     18.13 o
   3   3  10       76.41       80.44     17.11 o
   4   3  10       18.87       22.12     12.04 o
   5   3  10       20.32       30.36      9.86 o
  -5   4  10     1143.84     1187.21     55.55 o
  -4   4  10     1275.33     1217.47     38.34 o
  -3   4  10      597.27      617.97     23.45 o
  -2   4  10      110.12       81.19      8.89 o
  -1   4  10     1163.57     1181.85     31.25 o
   0   4  10     2464.55     2551.00     60.82 o
   1   4  10     2471.85     2450.64     61.46 o
   2   4  10      156.11      176.02     13.94 o
   3   4  10       27.25       38.95      9.93 o
   4   4  10      845.11      854.81     30.53 o
  -4   5  10      243.98      213.72     23.08 o
  -3   5  10      105.18      112.50     13.34 o
  -2   5  10      718.49      658.09     29.27 o
  -1   5  10       91.85      103.68     11.81 o
   0   5  10        1.75        1.36      9.92 o
   1   5  10       29.69       19.20     12.59 o
   2   5  10      385.76      344.92     19.06 o
   3   5  10      533.30      511.69     29.65 o
   4   5  10       13.08       14.32      7.14 o
  -4   6  10      690.69      617.85     37.64 o
  -3   6  10      149.76      137.78     15.95 o
  -2   6  10        9.64        3.28      7.71 o
  -1   6  10      898.82      912.55     32.74 o
   0   6  10     1992.74     1991.53     48.29 o
   1   6  10      791.43      738.33     28.74 o
   2   6  10      320.76      348.29     23.20 o
   3   6  10      101.21       92.98     14.28 o
  -3   7  10      707.00      668.80     37.79 o
  -2   7  10      275.20      281.00     22.06 o
  -1   7  10      283.81      269.20     17.84 o
   0   7  10       24.97       13.28      8.37 o
   1   7  10      157.02      166.79     12.44 o
   2   7  10      541.02      551.93     33.29 o
  -1   8  10      634.80      656.98     27.08 o
   0   8  10      493.65      456.15     43.64 o
   1   8  10      819.09      793.52     36.24 o
  -5   1  11       74.06       82.26     21.67 o
  -4   1  11      818.10      827.14     23.40 o
  -3   1  11     1834.04     1893.73     45.49 o
  -2   1  11     3171.90     3263.72     62.15 o
  -1   1  11      550.11      564.31     20.03 o
   0   1  11      122.55      136.81      8.55 o
   1   1  11     1608.48     1739.23     44.23 o
   2   1  11     2424.96     2475.97     70.41 o
   3   1  11     1983.84     1996.32     56.56 o
   4   1  11      396.27      340.73     17.46 o
  -5   2  11       90.81       79.75     10.38 o
  -4   2  11        4.09        0.04      9.23 o
  -3   2  11        6.17        9.62      6.66 o
  -2   2  11        7.88       13.51      5.92 o
  -1   2  11       57.91       64.17     11.24 o
   0   2  11      325.54      349.69     12.94 o
   1   2  11       62.57       65.44      9.96 o
   2   2  11      145.49      103.14     11.57 o
   3   2  11       28.18       23.22      7.68 o
   4   2  11      134.17      130.92     11.57 o
  -5   3  11       19.48       30.44     15.84 o
  -4   3  11      584.05      602.45     24.13 o
  -3   3  11     1974.43     2089.15     60.27 o
  -2   3  11     2111.32     2126.62     52.28 o
  -1   3  11      446.57      431.34     17.28 o
   0   3  11       51.71       45.16      6.93 o
   1   3  11     1176.78     1189.44     31.55 o
   2   3  11     2866.72     2897.34     74.69 o
   3   3  11      925.82      934.83     32.87 o
   4   3  11      494.18      468.39     21.82 o
  -4   4  11      213.12      192.56     12.62 o
  -3   4  11        0.35       -0.43     13.41 o
  -2   4  11        6.92       -1.32      8.02 o
  -1   4  11      430.42      386.60     16.03 o
   0   4  11      219.29      255.30     14.36 o
   1   4  11      123.55      109.92      8.31 o
   2   4  11        0.23        4.68      8.10 o
   3   4  11        2.16        2.34      6.32 o
   4   4  11      320.26      297.68     14.13 o
  -4   5  11      658.71      644.16     33.39 o
  -3   5  11     1392.96     1414.85     51.22 o
  -2   5  11      918.29      881.91     31.65 o
  -1   5  11      567.38      599.81     23.24 o
   0   5  11       54.05       49.95     11.55 o
   1   5  11      989.61     1017.63     33.85 o
   2   5  11     1227.05     1230.30     51.57 o
   3   5  11     1428.33     1330.86     43.17 o
  -3   6  11        1.89       16.71     13.67 o
  -2   6  11       23.62       24.57     10.13 o
  -1   6  11      426.34      363.63     19.26 o
   0   6  11      625.53      611.59     31.32 o
   1   6  11       37.62       38.36      9.09 o
   2   6  11       68.25       42.05     13.24 o
  -2   7  11      430.47      429.76     35.98 o
  -1   7  11      196.83      209.15     13.97 o
   0   7  11        0.61       13.55     12.60 o
   1   7  11      562.76      483.40     20.58 o
  -4   0  12      241.30      255.05     25.22 o
  -3   0  12       73.24       75.59     16.06 o
  -2   0  12      587.39      569.04     26.13 o
  -1   0  12     3266.16     3405.19    116.70 o
   0   0  12     1916.07     1788.30     79.60 o
   1   0  12      590.06      554.67     28.62 o
   2   0  12       60.48       49.76     12.79 o
   3   0  12     1429.82     1461.27     59.40 o
   4   0  12     1143.88     1120.70     65.46 o
  -4   1  12        3.38       18.12      8.08 o
  -3   1  12        5.97       28.12      9.83 o
  -2   1  12       77.18       71.69      7.19 o
  -1   1  12       80.09       78.26      6.55 o
   0   1  12       84.67      103.44      7.80 o
   1   1  12      166.40      149.74     11.61 o
   2   1  12        2.41       17.43     10.35 o
   3   1  12        0.39       -1.11      7.06 o
   4   1  12       11.44       18.43     13.46 o
  -4   2  12      702.29      697.48     29.73 o
  -3   2  12      143.38      142.71      8.57 o
  -2   2  12      863.29      823.87     21.52 o
  -1   2  12     1757.63     1843.94     41.00 o
   0   2  12     2814.62     2799.97     59.15 o
   1   2  12      312.36      323.42     13.84 o
   2   2  12       96.97      109.61     20.16 o
   3   2  12      800.86      833.80     33.47 o
   4   2  12     1401.30     1280.90     53.40 o
  -4   3  12      157.22      148.23     11.97 o
  -3   3  12       67.18       63.79     11.38 o
  -2   3  12       30.84       36.34      6.95 o
  -1   3  12       31.25       44.35     11.37 o
   0   3  12       17.88       17.16      6.16 o
   1   3  12      253.40      231.47     21.10 o
   2   3  12       95.29       78.89      8.86 o
   3   3  12       12.70       34.88     20.50 o
  -4   4  12      217.40      202.94     14.44 o
  -3   4  12        2.87       11.26      8.59 o
  -2   4  12      651.37      636.26     31.30 o
  -1   4  12     2125.76     2135.78     92.63 o
   0   4  12     1136.35     1134.58     31.97 o
   1   4  12      336.03      378.21     29.07 o
   2   4  12        6.51       14.04      7.26 o
   3   4  12      961.86      914.04     33.68 o
  -3   5  12      485.99      494.46     24.72 o
  -2   5  12       25.99       23.69     11.22 o
  -1   5  12       23.96       25.53      8.82 o
   0   5  12       12.23       30.70      9.66 o
   1   5  12      468.54      454.28     27.11 o
   2   5  12      265.45      254.35     28.96 o
  -2   6  12      874.78      886.07     34.39 o
  -1   6  12      884.61      929.88     33.25 o
   0   6  12      639.66      617.83     25.60 o
   1   6  12      420.27      383.70     19.52 o
  -4   1  13     1045.79     1037.10     39.26 o
  -3   1  13     1943.88     1964.08     65.98 o
  -2   1  13      308.35      296.49     15.48 o
  -1   1  13       72.67       59.54      7.14 o
   0   1  13      646.82      658.22     22.66 o
   1   1  13     2249.26     2250.95     71.07 o
   2   1  13     1526.01     1486.92     84.89 o
   3   1  13      256.33      259.78     20.01 o
  -3   2  13       67.61       83.41     10.44 o
  -2   2  13       17.26       26.99      6.55 o
  -1   2  13      107.66      119.72      9.38 o
   0   2  13        2.38        2.83      7.13 o
   1   2  13       85.36       78.80     10.23 o
   2   2  13       50.99       63.54     11.81 o
   3   2  13       53.16       31.15     12.63 o
  -3   3  13     1136.10     1100.97     72.07 o
  -2   3  13      419.16      419.50     22.97 o
  -1   3  13       30.70       21.80      5.77 o
   0   3  13      851.24      803.63     29.69 o
   1   3  13     1557.93     1475.86     45.32 o
   2   3  13     1101.78     1092.40     36.43 o
  -2   4  13      184.61      184.03     15.59 o
  -1   4  13      221.56      232.81     15.62 o
   0   4  13       35.60       47.33     11.44 o
   1   4  13        3.29        6.84     18.57 o
   2   4  13        9.95       -4.06     12.23 o
  -1   5  13        3.36      -10.78     11.69 o
   0   5  13      614.16      528.17     32.69 o
   1   5  13     1154.66     1102.70     39.12 o
  -3   0  14      602.65      624.83     48.92 o
  -2   0  14     1185.85     1223.63     63.94 o
  -1   0  14     1868.06     1815.24     90.59 o
   0   0  14      344.79      350.26     24.00 o
   1   0  14      113.91      135.67     23.75 o
   2   0  14      464.05      434.12     43.79 o
  -2   1  14        0.04       -3.91      7.74 o
  -1   1  14       16.65       20.69      7.49 o
   0   1  14      169.76      197.01     19.42 o
   1   1  14       26.28       18.25      8.31 o
   2   1  14       22.99       20.43     13.39 o
  -2   2  14     1559.30     1436.27     51.91 o
  -1   2  14     1638.55     1501.08     44.15 o
   0   2  14      116.08      104.81     13.66 o
   1   2  14        1.44       -7.07      7.07 o
  -2   3  14        1.13        3.17     12.25 o
  -1   3  14       11.55       -0.53     10.79 o
   0   3  14       87.24       69.94     12.27 o
   1   3  14      149.92      144.24     17.84 o
 
